# Supplementary material for: Echinocystic Acid Bidesmoside Saponins from Microglossa afzelii O. Hoffm and Their Cytotoxic Activity against the CAL-27 Oral Squamous Carcinoma Cell Line
Source: Metabolites. 2022 Oct 25;12(11):1018. doi: 10.3390/metabo12111018 (PMC9694296; doi:10.3390/metabo12111018)
Supplement: Supplementary file 1 [file metabolites-12-01018-s001.zip]

Archive with 1 entries (1 files):
- metabolites-1955665-supplementary.pdf
